# Supplementary material for: Psychometric Properties of the German Version of the Quality of Life after Brain Injury Scale for Kids and Adolescents (QOLIBRI-KID/ADO) Using Item Response Theory Framework: Results from the Pilot Study
Source: J Clin Med. 2023 May 27;12(11):3716. doi: 10.3390/jcm12113716 (PMC10253612; doi:10.3390/jcm12113716)
Supplement: Supplementary file 1 [file jcm-12-03716-s001.zip]

Archive with 1 entries (1 files):
- jcm-2257233-supplementary.pdf
